# Supplementary material for: Photocatalytic Z/E isomerization unlocking the stereodivergent construction of axially chiral alkene frameworks
Source: Nat Commun. 2024 Apr 16;15:3254. doi: 10.1038/s41467-024-47404-3 (PMC11021481; doi:10.1038/s41467-024-47404-3)
Supplement: Supplementary file 3 — Source Data [file 41467_2024_47404_MOESM3_ESM.xlsx]

## Sheet: Sheet1
Cartesian coordinates for all optimized geometries
(P, Z)-3a
C	-1.21409	2.16636	-2.41269
C	-0.471578	1.25001	-1.68441
C	-0.352499	1.38935	-0.288554
C	-0.984303	2.48106	0.349012
C	-1.7283	3.39865	-0.415725
C	-1.85204	3.24802	-1.78535
C	-0.865502	2.60751	1.78058
C	-0.181115	1.69785	2.5043
C	0.476801	0.552129	1.87547
O	1.08669	-0.304276	2.48974
N	0.371778	0.485022	0.481593
C	1.10225	-0.597759	-0.121399
C	0.515876	-1.72529	-0.578292
C	1.26903	-2.80741	-1.30312
C	2.56945	-0.342143	-0.166088
C	3.48536	-1.30398	0.279756
C	3.04603	0.901412	-0.603964
C	4.85255	-1.0392	0.258107
C	4.41527	1.16046	-0.635276
C	5.32156	0.190666	-0.206626
C	-0.940284	-2.07159	-0.395761
O	-1.34185	-3.18176	-0.651759
O	-1.69843	-1.08257	0.051389
C	-3.1364	-1.22915	0.245045
C	-3.80795	-1.59835	-1.07295
C	-3.40572	-2.25134	1.34275
C	-3.56591	0.163032	0.685382
H	-1.29842	2.03827	-3.4934
H	0.01404	0.418298	-2.19308
H	-2.21189	4.23092	0.100546
H	-2.43387	3.95993	-2.37165
H	-1.35239	3.45572	2.26808
H	-0.082989	1.76299	3.58798
H	0.668996	-3.15805	-2.15363
H	1.43098	-3.68099	-0.65368
H	2.23967	-2.45724	-1.66989
H	2.34228	1.6703	-0.931307
H	4.77461	2.12736	-0.991811
H	6.39323	0.396927	-0.223297
H	3.11719	-2.25477	0.668509
H	5.55509	-1.79303	0.617713
H	-4.89884	-1.5401	-0.948401
H	-3.51342	-0.885501	-1.85793
H	-3.54268	-2.61295	-1.39153
H	-2.86095	-1.97689	2.25829
H	-4.48127	-2.2624	1.57077
H	-3.10138	-3.25855	1.03424
H	-3.01328	0.466545	1.58722
H	-3.3676	0.895688	-0.111432
H	-4.64166	0.169518	0.910365
(P, E)-3a
C	2.59853	-2.35444	1.78547
C	1.81968	-1.49237	1.02763
C	2.43413	-0.502932	0.236137
C	3.84326	-0.389661	0.243706
C	4.60672	-1.27961	1.02087
C	3.99761	-2.2598	1.78492
C	4.45498	0.656309	-0.540284
C	3.70646	1.5147	-1.26252
C	2.24677	1.41511	-1.30959
O	1.53564	2.1434	-1.97524
N	1.68784	0.38346	-0.541684
C	0.255095	0.277394	-0.582654
C	-0.300471	-0.749096	-1.25309
C	0.471522	-1.72348	-2.09114
C	-0.471303	1.3496	0.141301
C	-0.028003	1.7717	1.40116
C	-1.58971	1.96716	-0.431843
C	-0.716802	2.76844	2.09172
C	-2.27411	2.96525	0.256813
C	-1.84276	3.36483	1.52359
C	-1.77547	-1.04319	-1.19036
O	-2.40784	-1.38541	-2.15883
O	-2.24525	-0.962319	0.046776
C	-3.6528	-1.17758	0.368965
C	-4.53911	-0.226703	-0.42729
C	-4.00922	-2.638	0.120397
C	-3.71663	-0.842	1.85153
H	2.10506	-3.115	2.39311
H	0.733676	-1.57601	1.05165
H	5.6937	-1.17508	1.00985
H	4.59666	-2.94548	2.38503
H	5.54432	0.740324	-0.529984
H	4.14418	2.31451	-1.86002
H	-0.056352	-1.86624	-3.0449
H	0.524409	-2.70783	-1.59711
H	1.4923	-1.37621	-2.29163
H	-1.90846	1.67615	-1.4359
H	-3.1407	3.44397	-0.203245
H	-2.37619	4.15111	2.06086
H	0.85485	1.31058	1.8503
H	-0.369478	3.08324	3.07736
H	-5.57141	-0.31279	-0.058543
H	-4.20994	0.812164	-0.280852
H	-4.5277	-0.461476	-1.49802
H	-3.31966	-3.29671	0.668575
H	-5.02971	-2.82969	0.482059
H	-3.96469	-2.8806	-0.94864
H	-3.049	-1.4993	2.42682
H	-3.40896	0.201419	2.01692
H	-4.74239	-0.970491	2.22389
I
C	-0.385208	2.44099	-2.20196
C	0.057585	1.46058	-1.32788
C	-0.094121	1.63332	0.060563
C	-0.73014	2.8006	0.540557
C	-1.17877	3.7753	-0.370639
C	-1.00393	3.60887	-1.73281
C	-0.923444	2.95358	1.96164
C	-0.506508	2.00542	2.82482
C	0.176008	0.797848	2.36715
O	0.589262	-0.070941	3.11509
N	0.362215	0.680479	0.981004
C	0.976372	-0.528837	0.542223
C	0.320014	-1.80158	0.920511
C	0.927811	-2.74385	1.89941
C	2.22678	-0.50237	-0.147264
C	2.98923	0.688906	-0.267237
C	2.75121	-1.68939	-0.722054
C	4.2059	0.685167	-0.932937
C	3.96668	-1.6762	-1.39207
C	4.70247	-0.492162	-1.5042
C	-0.999679	-2.15075	0.383938
O	-1.59838	-3.15059	0.723486
O	-1.46502	-1.23516	-0.478136
C	-2.81701	-1.31898	-1.01307
C	-2.98298	-2.58731	-1.84411
C	-3.82518	-1.23696	0.128584
C	-2.93248	-0.090253	-1.90309
H	-0.259461	2.28563	-3.2751
H	0.501057	0.548826	-1.72168
H	-1.6682	4.66708	0.026528
H	-1.35126	4.36949	-2.43285
H	-1.42251	3.85629	2.32232
H	-0.640707	2.08989	3.90315
H	1.96117	-2.46181	2.13351
H	0.898434	-3.77357	1.50954
H	0.350842	-2.73916	2.83826
H	2.1888	-2.62217	-0.642783
H	4.349	-2.59976	-1.83052
H	5.6588	-0.487106	-2.02918
H	2.62036	1.61204	0.182863
H	4.77981	1.61072	-1.00611
H	-3.95077	-2.55255	-2.36501
H	-2.18876	-2.64835	-2.6031
H	-2.94984	-3.48688	-1.21928
H	-3.78858	-2.12824	0.765874
H	-3.62211	-0.34717	0.743767
H	-4.83875	-1.1436	-0.287276
H	-2.79432	0.82998	-1.31682
H	-2.17203	-0.116672	-2.69662
H	-3.92699	-0.064382	-2.37041
(P, Z)-3a-T1
C	-1.14002	2.1853	-2.51825
C	-0.429994	1.26934	-1.73316
C	-0.349303	1.40857	-0.352371
C	-1.00887	2.54835	0.304634
C	-1.73663	3.46256	-0.552363
C	-1.79956	3.28545	-1.90906
C	-0.954628	2.7121	1.67448
C	-0.278365	1.68798	2.46915
C	0.398063	0.589484	1.84855
O	0.990361	-0.282577	2.48083
N	0.385377	0.520475	0.429401
C	1.10766	-0.565358	-0.154745
C	0.489401	-1.60398	-0.761873
C	1.20961	-2.61655	-1.60791
C	2.58451	-0.384727	-0.101634
C	3.44368	-1.43609	0.244174
C	3.12636	0.884153	-0.350589
C	4.81892	-1.22634	0.316915
C	4.50332	1.08862	-0.292337
C	5.35306	0.03368	0.041841
C	-0.997755	-1.85339	-0.699676
O	-1.5421	-2.57443	-1.503
O	-1.62226	-1.26605	0.312007
C	-3.06133	-1.39642	0.505482
C	-3.79545	-0.791261	-0.685273
C	-3.43039	-2.85755	0.734324
C	-3.32187	-0.57418	1.75953
H	-1.18124	2.04712	-3.59832
H	0.074503	0.430682	-2.21428
H	-2.23427	4.30553	-0.067934
H	-2.35558	3.99477	-2.52412
H	-1.44251	3.54872	2.17147
H	-0.268745	1.71737	3.55767
H	0.645114	-2.76967	-2.53694
H	1.2566	-3.5967	-1.10842
H	2.2278	-2.2991	-1.85549
H	2.46064	1.71388	-0.599995
H	4.91262	2.07797	-0.504051
H	6.43106	0.195263	0.096523
H	3.02747	-2.41674	0.482091
H	5.47684	-2.04992	0.599621
H	-4.87175	-0.75393	-0.46366
H	-3.44302	0.237574	-0.86086
H	-3.64704	-1.38154	-1.59704
H	-2.83932	-3.27348	1.56364
H	-4.49406	-2.91955	1.00565
H	-3.25936	-3.4596	-0.166013
H	-2.70427	-0.941311	2.59436
H	-3.07852	0.481691	1.57955
H	-4.38117	-0.646364	2.0431
(P, E)-3a-T1
C	2.67383	-2.38293	1.7165
C	1.88005	-1.49445	0.986192
C	2.4504	-0.473756	0.229296
C	3.91205	-0.299382	0.222127
C	4.68459	-1.256	0.982816
C	4.08637	-2.25602	1.69981
C	4.50077	0.739686	-0.468233
C	3.6553	1.66953	-1.19033
C	2.24403	1.50651	-1.23424
O	1.49406	2.24548	-1.86988
N	1.67282	0.406027	-0.522443
C	0.251188	0.261278	-0.583866
C	-0.270713	-0.80249	-1.22534
C	0.536021	-1.77875	-2.02669
C	-0.524168	1.31892	0.111887
C	-0.087267	1.80695	1.3502
C	-1.68349	1.85454	-0.462656
C	-0.818526	2.78909	2.01741
C	-2.41037	2.83891	0.202383
C	-1.98271	3.30525	1.44723
C	-1.73503	-1.13935	-1.15621
O	-2.36219	-1.50556	-2.11981
O	-2.22408	-0.98076	0.066459
C	-3.63764	-1.17013	0.377255
C	-4.5032	-0.274241	-0.501107
C	-3.99773	-2.64327	0.226064
C	-3.72817	-0.731709	1.83144
H	2.2024	-3.1749	2.29806
H	0.795573	-1.60143	1.00761
H	5.76996	-1.1451	0.971978
H	4.69624	-2.96057	2.26823
H	5.58134	0.868742	-0.458918
H	4.06003	2.51486	-1.74628
H	0.015225	-1.97671	-2.97451
H	0.625835	-2.74142	-1.49613
H	1.54338	-1.40045	-2.23826
H	-2.00279	1.51011	-1.44961
H	-3.30853	3.2539	-0.25905
H	-2.54998	4.08015	1.96607
H	0.824933	1.40727	1.79953
H	-0.475297	3.15533	2.98663
H	-5.54369	-0.332119	-0.15033
H	-4.17314	0.771569	-0.419206
H	-4.46896	-0.582223	-1.55275
H	-3.31923	-3.26445	0.829125
H	-5.02422	-2.80545	0.585233
H	-3.93904	-2.96081	-0.822183
H	-3.07381	-1.34875	2.46367
H	-3.42051	0.319985	1.93026
H	-4.76127	-0.832081	2.19205
MECP-(P, Z)-3a
C	-0.389438	2.38142	-2.24467
C	0.056757	1.43283	-1.34822
C	-0.068494	1.65618	0.02894
C	-0.683697	2.83921	0.474804
C	-1.13871	3.78021	-0.458585
C	-0.987536	3.56575	-1.80995
C	-0.849115	3.04775	1.88553
C	-0.420774	2.14053	2.77484
C	0.244917	0.920142	2.35177
O	0.671879	0.079976	3.13032
N	0.396422	0.736339	0.977863
C	0.969159	-0.504856	0.566297
C	0.29032	-1.75107	1.00036
C	0.86165	-2.63107	2.05193
C	2.18555	-0.535016	-0.162608
C	2.96491	0.629782	-0.35427
C	2.67705	-1.75358	-0.686679
C	4.16314	0.57095	-1.03579
C	3.8731	-1.79384	-1.37613
C	4.62533	-0.636108	-1.5568
C	-0.985525	-2.15878	0.412364
O	-1.567	-3.16829	0.751828
O	-1.44994	-1.26775	-0.475012
C	-2.82476	-1.34659	-0.964198
C	-3.05002	-2.62511	-1.75797
C	-3.78453	-1.21625	0.209925
C	-2.9449	-0.137516	-1.87587
H	-0.282226	2.18913	-3.30429
H	0.48294	0.513636	-1.71772
H	-1.61181	4.68145	-0.088643
H	-1.33649	4.29766	-2.52521
H	-1.33474	3.95899	2.2142
H	-0.532149	2.27099	3.84192
H	1.86864	-2.32082	2.31738
H	0.872482	-3.66536	1.69864
H	0.24682	-2.61094	2.95473
H	2.10978	-2.66581	-0.546585
H	4.23099	-2.73656	-1.76964
H	5.56574	-0.674525	-2.08994
H	2.62688	1.57174	0.056469
H	4.74803	1.47321	-1.16105
H	-4.01313	-2.55316	-2.26535
H	-2.27569	-2.74194	-2.51785
H	-3.05635	-3.50394	-1.11947
H	-3.74371	-2.08429	0.863434
H	-3.54715	-0.321557	0.78907
H	-4.80198	-1.11689	-0.17
H	-2.77176	0.784388	-1.31971
H	-2.21945	-0.196804	-2.68787
H	-3.94646	-0.104356	-2.30466
MECP-(P, E)-3a
C	4.27763	0.88358	1.14096
C	2.93203	0.640123	0.949591
C	2.52339	-0.400654	0.106303
C	3.49654	-1.20304	-0.513873
C	4.85425	-0.928226	-0.307887
C	5.25009	0.108136	0.50703
C	3.0705	-2.31363	-1.31818
C	1.77041	-2.61014	-1.45294
C	0.735549	-1.79866	-0.832533
O	-0.456276	-2.04374	-0.932228
N	1.16949	-0.676528	-0.122514
C	0.15122	0.163359	0.428129
C	-0.709601	-0.446485	1.45562
C	-0.103779	-0.777437	2.76997
C	0.042531	1.515	0.00531
C	0.790884	2.01602	-1.083
C	-0.847488	2.39563	0.659736
C	0.648177	3.32763	-1.49019
C	-0.973088	3.7071	0.248342
C	-0.229395	4.18302	-0.829224
C	-2.11003	-0.790648	1.18807
O	-2.76939	-1.49207	1.92885
O	-2.56307	-0.208529	0.079508
C	-3.84957	-0.556067	-0.504137
C	-3.91276	-2.05247	-0.773985
C	-4.98099	-0.083074	0.396233
C	-3.8465	0.219405	-1.81225
H	4.57521	1.69077	1.79722
H	2.20114	1.25216	1.45676
H	5.58668	-1.5582	-0.798207
H	6.29976	0.313364	0.664723
H	3.82877	-2.92009	-1.79896
H	1.42167	-3.45132	-2.0346
H	0.733237	-1.47269	2.64094
H	-0.833345	-1.2273	3.43879
H	0.309162	0.122168	3.23744
H	-1.43742	2.03567	1.49316
H	-1.65989	4.36561	0.764446
H	-0.337448	5.20845	-1.15492
H	1.4681	1.3617	-1.6149
H	1.2241	3.68834	-2.3327
H	-4.782	-2.26627	-1.39753
H	-3.01338	-2.36852	-1.30278
H	-3.99807	-2.62123	0.149273
H	-4.9955	-0.635009	1.33324
H	-4.87538	0.982169	0.609268
H	-5.93323	-0.235936	-0.113936
H	-3.73458	1.28781	-1.62122
H	-3.02035	-0.107508	-2.44516
H	-4.78372	0.055533	-2.34433
NaOMe
C	1.63633	-0.000109	0.000466
H	2.09864	-0.638916	0.797561
H	2.09981	1.00901	0.155735
H	2.10158	-0.371025	-0.949911
O	0.284253	0.000355	-0.00124
Na	-1.672	-0.000115	0.00034
3a1
C	0.041681	-0.439441	-0.224576
H	-0.488886	-0.953024	-1.03762
C	-0.194596	1.05126	-0.460726
C	-0.89642	1.8639	0.43346
C	-1.1178	3.21113	0.14445
H	-1.26389	1.45909	1.38035
C	0.068401	2.95973	-1.9367
C	-0.636776	3.76365	-1.04095
H	-1.66627	3.83115	0.855882
H	0.451783	3.3809	-2.86769
H	-0.808226	4.81772	-1.26506
C	-0.557114	-1.00692	1.04514
C	-2.05564	-0.932175	1.18507
C	0.114128	-1.64456	2.00549
H	1.19599	-1.78245	1.96284
H	-0.429802	-2.05933	2.85647
O	-2.63753	-1.07644	2.23
O	-2.62895	-0.704232	0.008369
C	-4.06547	-0.50868	-0.138893
C	0.283937	1.61421	-1.6481
H	0.835863	0.98824	-2.35391
C	-4.80411	-1.78065	0.261205
H	-4.71052	-1.97382	1.33655
H	-5.86982	-1.6762	0.011396
H	-4.40384	-2.64196	-0.293406
C	-4.22412	-0.232155	-1.62709
H	-3.63438	0.650067	-1.91612
H	-3.87783	-1.09182	-2.21821
H	-5.28036	-0.044288	-1.86525
C	-4.50683	0.699442	0.680472
H	-3.91402	1.58331	0.401139
H	-5.56379	0.913764	0.466297
H	-4.39892	0.516795	1.75644
N	1.44424	-0.820688	-0.432752
C	2.49145	-0.202886	0.252749
C	1.64983	-1.82515	-1.39428
C	2.2649	0.736084	1.27893
C	3.82894	-0.535402	-0.070161
C	3.04376	-2.15301	-1.69591
O	0.714608	-2.37006	-1.95116
C	3.33177	1.33743	1.92863
H	1.25222	0.987613	1.58051
C	4.89246	0.091704	0.603378
C	4.06904	-1.53522	-1.0799
H	3.18491	-2.92006	-2.45669
C	4.6565	1.02815	1.5928
H	3.1257	2.06155	2.71851
H	5.9124	-0.184398	0.327488
H	5.10381	-1.78638	-1.32549
H	5.4856	1.51164	2.11011
3aTS
C	-0.717854	0.754748	1.1338
H	-1.11187	1.05144	2.11292
C	-1.04396	1.93908	0.236423
C	-2.26987	2.01904	-0.431034
C	-2.61289	3.16429	-1.1495
H	-2.96613	1.17907	-0.392777
C	-0.526425	4.1853	-0.518066
C	-1.74217	4.25082	-1.19824
H	-3.57015	3.20499	-1.67202
H	0.16294	5.03088	-0.544482
H	-2.00928	5.14547	-1.76311
C	0.744432	0.419082	1.43162
C	1.80274	0.349535	0.362996
C	1.09211	0.171736	2.70091
H	0.351469	0.250474	3.50038
H	2.11023	-0.120232	2.9611
O	1.75355	0.958935	-0.677765
O	2.81398	-0.433534	0.723382
C	3.98196	-0.621229	-0.128234
C	-0.181913	3.03922	0.194698
H	0.775376	2.99639	0.716791
C	3.56345	-1.27982	-1.43861
H	2.9618	-0.602612	-2.05622
H	4.46163	-1.56718	-2.00407
H	2.97907	-2.18929	-1.23457
C	4.8527	-1.56637	0.688194
H	5.13335	-1.10376	1.64535
H	4.31105	-2.49938	0.898039
H	5.76957	-1.80943	0.133759
C	4.69246	0.71021	-0.349187
H	4.8894	1.20003	0.616018
H	5.65773	0.52943	-0.843723
H	4.09654	1.38348	-0.97601
N	-1.49571	-0.467868	0.850099
C	-1.46668	-1.1178	-0.386654
C	-2.17888	-0.989925	1.96133
C	-0.737179	-0.613593	-1.47985
C	-2.20333	-2.31434	-0.565689
C	-2.95351	-2.2092	1.73473
O	-2.12613	-0.449371	3.05391
C	-0.73544	-1.28562	-2.69322
H	-0.168417	0.306652	-1.39074
C	-2.18788	-2.97181	-1.80878
C	-2.96005	-2.83569	0.543142
H	-3.50403	-2.57527	2.60077
C	-1.45926	-2.47126	-2.87183
H	-0.156892	-0.868171	-3.51918
H	-2.76596	-3.89263	-1.91228
H	-3.53322	-3.75421	0.395603
H	-1.45071	-2.98773	-3.83201
3a2
C	0.802839	-0.849752	0.126681
H	0.397351	-1.60921	0.80999
C	2.31551	-0.958364	0.228419
C	3.12192	0.103802	0.642862
C	4.5045	-0.056219	0.7567
H	2.6725	1.06658	0.890033
C	4.29643	-2.35529	0.071413
C	5.09706	-1.28143	0.465116
H	5.11808	0.786489	1.0795
H	4.74833	-3.32576	-0.141047
H	6.17758	-1.40551	0.553306
C	0.200503	-1.16224	-1.23706
C	-1.3052	-1.18076	-1.32144
C	0.869977	-1.45384	-2.35295
H	1.96107	-1.46738	-2.39014
H	0.314361	-1.68448	-3.26415
O	-1.91322	-1.0894	-2.35671
O	-1.85084	-1.3351	-0.118894
C	-3.29415	-1.33752	0.08607
C	2.91858	-2.19519	-0.040286
H	2.29575	-3.04244	-0.337545
C	-3.85283	0.027703	-0.297216
H	-3.73683	0.220124	-1.37097
H	-4.92261	0.070288	-0.046611
H	-3.33416	0.81672	0.268518
C	-3.43535	-1.57885	1.58202
H	-2.97769	-2.53793	1.86249
H	-2.93241	-0.78574	2.15191
H	-4.49879	-1.59834	1.85882
C	-3.9404	-2.47247	-0.701666
H	-3.43674	-3.42432	-0.476811
H	-4.99392	-2.56471	-0.400489
H	-3.8962	-2.29197	-1.78145
N	0.251774	0.40193	0.669828
C	0.256097	1.59402	-0.055616
C	-0.35819	0.280874	1.9288
C	1.01066	1.74926	-1.23582
C	-0.48988	2.70177	0.414728
C	-1.11157	1.44711	2.39352
O	-0.285276	-0.748553	2.57307
C	0.98427	2.9464	-1.93457
H	1.63848	0.939988	-1.59565
C	-0.502008	3.90304	-0.316491
C	-1.18853	2.58042	1.66963
H	-1.60282	1.32801	3.35924
C	0.218317	4.03156	-1.48972
H	1.58068	3.03632	-2.8439
H	-1.09025	4.73754	0.071074
H	-1.76566	3.43641	2.02785
H	0.204699	4.96601	-2.05119
3a1-1
C	0.386974	0.723588	-0.267545
H	0.436684	1.77094	-0.612735
C	-0.42199	0.796574	1.01581
C	-1.52887	1.65802	1.03178
C	-2.28543	1.81119	2.19183
H	-1.74914	2.23819	0.130465
C	-0.831541	0.275607	3.34764
C	-1.94112	1.11826	3.35508
H	-3.14295	2.48709	2.19113
H	-0.54711	-0.263649	4.25311
H	-2.52923	1.24357	4.26599
C	-0.226498	0.075679	-1.51267
C	-1.54944	-0.642315	-1.53951
C	0.383514	0.224841	-2.69127
H	1.33204	0.762343	-2.77304
H	-0.060858	-0.188808	-3.59788
O	-2.19289	-0.800245	-2.54525
O	-1.89184	-1.10653	-0.340416
C	-3.1661	-1.7609	-0.085831
C	-0.075028	0.115938	2.18482
H	0.797863	-0.53901	2.20351
C	-4.31205	-0.822979	-0.449475
H	-4.36431	-0.650168	-1.53065
H	-5.26134	-1.26538	-0.114294
H	-4.18218	0.142794	0.061516
C	-3.13123	-2.00135	1.41642
H	-2.27329	-2.63441	1.68791
H	-3.03812	-1.044	1.94961
H	-4.0539	-2.50343	1.7403
C	-3.22877	-3.07824	-0.850627
H	-2.35929	-3.7049	-0.600329
H	-4.13779	-3.62656	-0.563796
H	-3.24607	-2.90863	-1.93371
C	-1.42623	3.1901	-2.28041
H	-2.14042	2.37446	-1.97846
H	-1.03034	2.84672	-3.26941
H	-2.08955	4.05864	-2.52229
O	-0.472581	3.45991	-1.35459
Na	0.883972	4.0687	-0.002407
N	1.78512	0.298554	-0.038344
C	2.15482	-1.04796	-0.019734
C	2.7023	1.31462	0.172019
C	1.19276	-2.07668	-0.024448
C	3.52336	-1.39978	0.038592
C	4.10762	0.939574	0.234551
O	2.34603	2.49099	0.282559
C	1.59016	-3.40309	-0.026159
H	0.132364	-1.83814	0.009043
C	3.89977	-2.75721	0.027799
C	4.49757	-0.349444	0.150073
H	4.81069	1.76413	0.345855
C	2.94823	-3.75694	-0.016464
H	0.825059	-4.18153	-0.026339
H	4.96412	-2.99825	0.064728
H	5.556	-0.617251	0.186899
H	3.24503	-4.80608	-0.024259
3aTS-NaOMe
C	-0.140314	0.591408	-0.121585
H	-0.526078	0.516848	-1.1444
C	0.644724	1.89545	-0.097639
C	1.88755	1.92645	-0.746386
C	2.61493	3.11402	-0.797516
H	2.27771	1.01344	-1.22294
C	0.869273	4.25387	0.409628
C	2.11218	4.2806	-0.217734
H	3.58564	3.12393	-1.29722
H	0.461578	5.16157	0.858547
H	2.68723	5.20746	-0.257173
C	-1.38637	0.479252	0.746189
C	-2.65137	0.242574	-0.043265
C	-1.46062	0.594891	2.07598
H	-0.595932	0.829026	2.69625
H	-2.41902	0.460163	2.57989
O	-2.72808	0.462229	-1.22636
O	-3.65044	-0.201309	0.711863
C	-4.97312	-0.463078	0.159592
C	0.135958	3.06595	0.469793
H	-0.834715	3.05738	0.967427
C	-5.56686	0.817728	-0.417255
H	-5.02628	1.14118	-1.31403
H	-6.61903	0.640426	-0.682354
H	-5.53357	1.62233	0.332008
C	-5.76916	-0.921894	1.37347
H	-5.30959	-1.81559	1.81899
H	-5.80041	-0.129892	2.1353
H	-6.79971	-1.16608	1.08056
C	-4.88805	-1.57677	-0.87842
H	-4.39733	-2.46147	-0.446906
H	-5.90344	-1.86345	-1.18781
H	-4.32765	-1.25677	-1.76457
N	0.709746	-0.614144	-0.001036
C	1.5715	-0.825648	1.08051
C	0.6222	-1.51443	-1.05295
C	1.78888	0.146588	2.07765
C	2.26945	-2.05262	1.18687
C	1.32427	-2.78046	-0.913111
O	-0.071314	-1.26809	-2.04763
C	2.64822	-0.103358	3.1368
H	1.31306	1.11978	2.01499
C	3.13363	-2.28212	2.27171
C	2.09963	-3.04114	0.154962
H	1.18988	-3.48624	-1.73169
C	3.32643	-1.32304	3.2484
H	2.79907	0.676067	3.88547
H	3.6578	-3.23887	2.31929
H	2.6288	-3.99199	0.24881
H	4.00227	-1.50803	4.08375
C	4.02834	-0.803069	-1.62974
H	4.15956	-1.81739	-1.16864
H	4.13254	-0.092656	-0.765059
H	4.9566	-0.648839	-2.23562
O	2.87348	-0.654432	-2.32161
Na	1.31236	-0.52977	-3.59831
3a2-1
C	0.90338	-0.001538	-0.210309
H	0.906361	-1.01234	0.239713
C	2.34141	0.475166	-0.222626
C	2.70639	1.8076	-0.012674
C	4.05203	2.1809	-0.033657
H	1.94142	2.56232	0.181592
C	4.68287	-0.107974	-0.458431
C	5.04225	1.22664	-0.2587
H	4.32464	3.22458	0.132983
H	5.45424	-0.862673	-0.624393
H	6.09346	1.52027	-0.272103
C	0.302661	-0.301474	-1.57044
C	-1.09257	-0.869397	-1.58078
C	0.95201	-0.239671	-2.73363
H	1.97652	0.13138	-2.80313
H	0.453124	-0.57744	-3.64396
O	-1.79381	-0.905576	-2.55921
O	-1.42001	-1.32713	-0.376299
C	-2.6956	-1.96299	-0.095276
C	3.34127	-0.485817	-0.44144
H	3.02825	-1.53097	-0.567506
C	-3.80528	-0.927104	-0.228371
H	-3.89082	-0.573625	-1.26371
H	-4.76503	-1.3715	0.072645
H	-3.59879	-0.067418	0.427813
C	-2.53419	-2.4161	1.34878
H	-1.68437	-3.10924	1.42988
H	-2.34085	-1.55098	2.00019
H	-3.44631	-2.92228	1.69505
C	-2.90761	-3.16356	-1.01098
H	-2.02441	-3.81802	-0.976862
H	-3.77822	-3.73659	-0.660113
H	-3.08157	-2.85408	-2.04778
C	0.948851	-3.77554	-0.568072
H	0.125421	-4.37397	-0.097748
H	1.5908	-4.54286	-1.07148
H	0.455981	-3.22937	-1.41468
O	1.62123	-2.9704	0.292879
Na	2.09035	-2.071	2.04894
N	0.021057	0.821816	0.647997
C	-0.75226	1.87511	0.154105
C	-0.084155	0.387982	1.95742
C	-0.495285	2.47125	-1.09796
C	-1.81107	2.39223	0.93937
C	-1.16307	0.942083	2.76292
O	0.688754	-0.456616	2.41593
C	-1.30705	3.49162	-1.56723
H	0.35079	2.1483	-1.69699
C	-2.62453	3.424	0.434308
C	-2.00496	1.87078	2.26465
H	-1.25224	0.540093	3.77162
C	-2.3904	3.96589	-0.814192
H	-1.08662	3.93432	-2.5398
H	-3.4393	3.79257	1.06074
H	-2.82833	2.26148	2.86708
H	-3.02519	4.76349	-1.20065
3a1-TS1
C	0.355482	-0.649277	0.422913
H	0.31742	-1.74333	1.11289
C	-0.495457	-1.00237	-0.753099
C	-1.72988	-1.64546	-0.527816
C	-2.51595	-2.08718	-1.5896
H	-2.06647	-1.79789	0.501991
C	-0.858214	-1.29692	-3.14459
C	-2.08488	-1.91536	-2.90859
H	-3.47181	-2.57505	-1.38632
H	-0.505216	-1.15714	-4.16824
H	-2.69834	-2.2642	-3.74074
C	-0.198579	0.211197	1.52602
C	-1.56428	0.846951	1.46114
C	0.483731	0.432279	2.65816
H	1.48584	0.018457	2.79958
H	0.053328	1.04267	3.45312
O	-2.25967	1.0427	2.42564
O	-1.87518	1.21016	0.217321
C	-3.13918	1.8317	-0.138754
C	-0.070316	-0.850552	-2.0808
H	0.888615	-0.370782	-2.28782
C	-4.30798	0.939426	0.266764
H	-4.38385	0.847553	1.3563
H	-5.24199	1.374	-0.118249
H	-4.18948	-0.061548	-0.173162
C	-3.0471	1.93129	-1.65534
H	-2.18782	2.55155	-1.95026
H	-2.91517	0.928773	-2.091
H	-3.96246	2.3809	-2.0653
C	-3.2234	3.2114	0.503607
H	-2.34321	3.81318	0.231496
H	-4.12127	3.73297	0.141878
H	-3.27679	3.1335	1.59668
C	-0.820691	-2.73794	2.846
H	-1.59013	-1.94205	2.71576
H	-0.270058	-2.46342	3.77241
H	-1.38658	-3.66432	3.08518
O	0.002169	-2.89822	1.75405
Na	0.38063	-3.67706	-0.138107
N	1.74445	-0.316851	0.069508
C	2.15971	1.00387	-0.13105
C	2.62183	-1.37272	-0.117194
C	1.22802	2.04722	-0.29484
C	3.53923	1.30936	-0.19927
C	4.04491	-1.05381	-0.152198
O	2.21957	-2.5317	-0.231672
C	1.66303	3.3506	-0.466175
H	0.163481	1.82593	-0.313248
C	3.95439	2.64632	-0.355374
C	4.48083	0.223087	-0.161902
H	4.71862	-1.90978	-0.172801
C	3.03076	3.66635	-0.47766
H	0.921184	4.14027	-0.598944
H	5.02581	2.85452	-0.392324
H	5.54903	0.451364	-0.180336
H	3.35792	4.69919	-0.600784
3a1-2
C	0.393817	0.26328	0.107051
H	-1.00504	-2.63636	0.389296
C	-0.038916	1.50751	-0.496464
C	0.450836	1.91418	-1.76584
C	0.011504	3.08379	-2.37903
H	1.18758	1.29334	-2.27947
C	-1.40618	3.54535	-0.501718
C	-0.933091	3.90774	-1.76503
H	0.415075	3.35318	-3.35766
H	-2.11379	4.19266	0.022082
H	-1.27571	4.82346	-2.24828
C	-0.222448	-0.444768	1.17256
C	-1.65915	-0.151932	1.53659
C	0.277656	-1.53254	1.84812
H	1.28654	-1.90438	1.65858
H	-0.298084	-1.98295	2.65691
O	-2.07648	0.022948	2.6472
O	-2.44712	-0.213426	0.440405
C	-3.90183	-0.110892	0.516426
C	-0.96348	2.38625	0.125527
H	-1.30678	2.18141	1.14145
C	-4.44406	-1.26995	1.34366
H	-4.18977	-1.15606	2.40404
H	-5.53856	-1.30928	1.24667
H	-4.02465	-2.21769	0.973766
C	-4.32507	-0.247136	-0.941683
H	-3.86054	0.543496	-1.55256
H	-4.04911	-1.23855	-1.33568
H	-5.41509	-0.147384	-1.03476
C	-4.30897	1.24971	1.06766
H	-3.87759	2.05549	0.4563
H	-5.40453	1.33832	1.03417
H	-3.98005	1.3703	2.10669
C	-0.870387	-4.09155	-0.899347
H	-0.927704	-4.91227	-0.165788
H	0.185158	-3.91508	-1.1621
H	-1.4036	-4.40816	-1.80585
O	-1.48992	-2.91957	-0.410827
Na	-1.3363	-0.900708	-1.44445
N	1.67907	-0.251999	-0.308052
C	2.82051	0.122762	0.405425
C	1.73014	-1.13305	-1.3715
C	2.73464	1.03465	1.47575
C	4.08086	-0.419832	0.065531
C	3.03314	-1.6899	-1.71214
O	0.714116	-1.42831	-2.01136
C	3.87459	1.38728	2.17654
H	1.76572	1.45238	1.74281
C	5.22466	-0.044207	0.798428
C	4.14702	-1.35012	-1.02757
H	3.04596	-2.38515	-2.55097
C	5.13001	0.851029	1.84558
H	3.78874	2.09621	3.00167
H	6.18714	-0.477038	0.517369
H	5.11763	-1.77527	-1.29463
H	6.01727	1.1381	2.41091
3a1-TS2
C	0.49862	0.208166	0.150956
H	-1.12051	-2.53655	0.503604
C	0.282556	1.60327	-0.291998
C	0.776091	2.04025	-1.53374
C	0.558253	3.34465	-1.97066
H	1.32797	1.34704	-2.1712
C	-0.628107	3.83235	0.066634
C	-0.152235	4.24575	-1.17778
H	0.945149	3.65883	-2.94176
H	-1.16306	4.5336	0.709875
H	-0.320245	5.26794	-1.52045
C	-0.331158	-0.536181	0.931888
C	-1.69807	-0.001796	1.28361
C	-0.201907	-1.93877	1.2959
H	0.807174	-2.34945	1.16159
H	-0.592226	-2.13156	2.30497
O	-2.09973	0.197556	2.3955
O	-2.433	0.122479	0.165026
C	-3.87247	0.384299	0.209647
C	-0.404995	2.53122	0.509456
H	-0.745091	2.24252	1.5058
C	-4.55934	-0.709092	1.02049
H	-4.38883	-0.583782	2.09594
H	-5.64135	-0.679556	0.827229
H	-4.16385	-1.68784	0.707483
C	-4.2805	0.294048	-1.25544
H	-3.67284	0.975933	-1.86957
H	-4.1759	-0.737619	-1.62882
H	-5.33572	0.57661	-1.3718
C	-4.11965	1.78429	0.754448
H	-3.59609	2.53432	0.143234
H	-5.19728	2.00059	0.720754
H	-3.78209	1.86741	1.79469
C	-2.53048	-4.15195	0.219105
H	-3.60683	-4.12898	0.491578
H	-1.98796	-4.46314	1.13947
H	-2.40804	-4.98124	-0.507266
O	-2.07263	-2.94203	-0.26025
Na	-1.53406	-1.30478	-1.4801
N	1.71422	-0.414167	-0.318179
C	2.90429	-0.196782	0.376924
C	1.63801	-1.1841	-1.46558
C	2.93139	0.589154	1.54441
C	4.10303	-0.775838	-0.09669
C	2.87661	-1.79633	-1.92561
O	0.571475	-1.31765	-2.07092
C	4.12891	0.793704	2.20924
H	2.01011	1.02855	1.92294
C	5.30552	-0.549925	0.600279
C	4.04493	-1.59328	-1.27856
H	2.79842	-2.40973	-2.82237
C	5.32601	0.228976	1.74155
H	4.13378	1.40487	3.11319
H	6.22122	-1.00663	0.21921
H	4.96822	-2.05015	-1.64265
H	6.26017	0.400289	2.27712
(P, E)-3a·NaOMe
C	-0.482666	0.071191	-0.119021
H	0.359764	-2.88848	-0.772607
C	-0.160683	1.47372	0.254754
C	-0.475999	1.95938	1.53139
C	-0.180153	3.27613	1.87976
H	-0.940225	1.29879	2.26564
C	0.717772	3.65974	-0.3261
C	0.419395	4.12876	0.953756
H	-0.422862	3.63627	2.88078
H	1.17072	4.32679	-1.06169
H	0.644016	5.16184	1.2243
C	0.277473	-0.775601	-0.842123
C	1.71456	-0.450412	-1.18107
C	-0.17673	-2.11152	-1.33996
H	-1.26178	-2.24566	-1.25673
H	0.124439	-2.20745	-2.39336
O	2.19558	-0.674188	-2.2579
O	2.34247	0.120303	-0.14839
C	3.75637	0.483941	-0.211071
C	0.428406	2.34299	-0.674261
H	0.653574	1.9858	-1.68285
C	4.60036	-0.74511	-0.528322
H	4.52984	-1.01325	-1.58926
H	5.65181	-0.531812	-0.285035
H	4.2333	-1.59421	0.067789
C	4.03682	0.981856	1.20074
H	3.32967	1.77889	1.47585
H	3.95665	0.158567	1.92875
H	5.05808	1.38236	1.26421
C	3.95029	1.60665	-1.22334
H	3.35747	2.49029	-0.94483
H	5.01148	1.89514	-1.23983
H	3.66639	1.27948	-2.23156
C	2.78331	-3.7481	-0.364427
H	3.78438	-3.5341	-0.823189
H	2.14115	-4.03267	-1.24079
H	2.93015	-4.70761	0.193775
O	2.2845	-2.73448	0.381731
Na	1.47076	-1.34871	1.62447
N	-1.76056	-0.402653	0.362942
C	-2.9244	-0.124995	-0.351867
C	-1.74138	-1.1054	1.5581
C	-2.88424	0.589284	-1.56282
C	-4.1623	-0.595365	0.140244
C	-3.02426	-1.59356	2.04119
O	-0.685416	-1.27794	2.16946
C	-4.05995	0.835819	-2.25327
H	-1.93291	0.94642	-1.95515
C	-5.33979	-0.329128	-0.583303
C	-4.16937	-1.34367	1.3693
H	-2.99754	-2.1582	2.97226
C	-5.29582	0.37949	-1.7695
H	-4.01662	1.39285	-3.19043
H	-6.28773	-0.700971	-0.18913
H	-5.12564	-1.71218	1.74778
H	-6.2111	0.581432	-2.32641
3a2-TS1
C	0.902869	-0.09693	-0.303481
H	0.993552	-1.2979	0.231183
C	2.33101	0.342409	-0.407498
C	2.77664	1.58966	0.057423
C	4.13287	1.92044	0.049797
H	2.05126	2.31217	0.437286
C	4.65703	-0.237406	-0.876287
C	5.0816	1.01153	-0.414935
H	4.44822	2.90046	0.413166
H	5.38639	-0.961787	-1.24476
H	6.14141	1.27112	-0.419592
C	0.216076	-0.509415	-1.56696
C	-1.21581	-0.982153	-1.46415
C	0.772937	-0.620627	-2.7817
H	1.79907	-0.308798	-2.98147
H	0.188363	-1.03969	-3.6018
O	-1.95903	-1.0674	-2.40935
O	-1.53149	-1.31228	-0.21499
C	-2.83226	-1.8496	0.141995
C	3.30333	-0.569	-0.871025
H	2.97717	-1.55286	-1.21501
C	-3.91392	-0.81655	-0.153427
H	-4.0365	-0.662377	-1.23214
H	-4.87139	-1.15469	0.269506
H	-3.64844	0.144685	0.312938
C	-2.70204	-2.08577	1.64025
H	-1.83668	-2.7328	1.84347
H	-2.55071	-1.13149	2.16576
H	-3.61052	-2.56469	2.03198
C	-3.07301	-3.16853	-0.585401
H	-2.2587	-3.87426	-0.365535
H	-4.01586	-3.60973	-0.230799
H	-3.13886	-3.02246	-1.66989
C	0.889782	-3.54517	-0.146791
H	1.68886	-4.05164	-0.733817
H	0.135417	-3.21469	-0.890974
H	0.399071	-4.34554	0.448988
O	1.35987	-2.51457	0.634908
Na	2.69059	-1.42867	1.80764
N	0.09475	0.786355	0.555163
C	-0.763055	1.75657	0.033265
C	0.179923	0.568981	1.91866
C	-0.628814	2.22827	-1.28975
C	-1.77764	2.31671	0.847679
C	-0.860319	1.15357	2.75556
O	1.09062	-0.103121	2.40802
C	-1.52747	3.15161	-1.79785
H	0.19184	1.87875	-1.90976
C	-2.68592	3.24396	0.30078
C	-1.8154	1.95469	2.23762
H	-0.820494	0.885108	3.81088
C	-2.58007	3.6498	-1.01526
H	-1.40222	3.49883	-2.82463
H	-3.468	3.64577	0.948547
H	-2.60466	2.36892	2.86941
H	-3.2872	4.36714	-1.43288
3a2-2
C	0.541118	-0.650708	0.309398
H	2.83176	1.43427	1.20972
C	1.45774	-1.73619	0.022368
C	1.06757	-2.83643	-0.783763
C	1.95506	-3.85452	-1.1093
H	0.043615	-2.89276	-1.1576
C	3.68921	-2.75352	0.124701
C	3.27669	-3.8317	-0.657528
H	1.60568	-4.68446	-1.72754
H	4.71996	-2.70268	0.483602
H	3.96804	-4.63585	-0.912276
C	0.641198	0.300938	1.35989
C	-0.287984	1.48796	1.23212
C	1.47892	0.387469	2.44811
H	2.1569	-0.41856	2.72719
H	1.33404	1.20104	3.16012
O	-1.07438	1.85971	2.05638
O	-0.05898	2.12146	0.059403
C	-0.825422	3.29263	-0.353019
C	2.80627	-1.73141	0.462857
H	3.17338	-0.896645	1.05709
C	-2.29746	2.92145	-0.481382
H	-2.7253	2.64664	0.490029
H	-2.85516	3.78063	-0.881312
H	-2.41951	2.0788	-1.17847
C	-0.234577	3.62308	-1.71759
H	0.829337	3.89469	-1.62508
H	-0.332099	2.76044	-2.39409
H	-0.760395	4.47775	-2.16515
C	-0.596372	4.43476	0.629804
H	0.481639	4.59763	0.778334
H	-1.0304	5.359	0.221768
H	-1.06046	4.22542	1.60061
C	4.68661	1.72308	0.6059
H	5.17532	2.10504	-0.299919
H	5.05311	0.699134	0.788913
H	4.9854	2.36217	1.45201
O	3.29066	1.75395	0.402204
Na	1.78581	1.10857	-1.09514
N	-0.729797	-0.696717	-0.388298
C	-1.84357	-1.24213	0.263809
C	-0.778272	-0.300053	-1.71729
C	-1.75374	-1.69998	1.59438
C	-3.08069	-1.35246	-0.413822
C	-2.05046	-0.449497	-2.41122
O	0.21224	0.165156	-2.29041
C	-2.86988	-2.22648	2.2217
H	-0.806352	-1.63809	2.12608
C	-4.20061	-1.88799	0.252317
C	-3.1446	-0.938725	-1.78799
H	-2.05805	-0.132785	-3.45383
C	-4.10512	-2.31908	1.56082
H	-2.77919	-2.57467	3.25193
H	-5.14443	-1.95856	-0.292569
H	-4.09411	-1.03642	-2.31985
H	-4.97418	-2.73353	2.07268
3a2-TS2
C	-0.527936	-0.727743	-0.337821
H	-2.81664	1.09111	-1.16642
C	-1.35705	-1.92053	-0.068596
C	-0.758535	-3.14091	0.291011
C	-1.53372	-4.26627	0.556231
H	0.328828	-3.21332	0.359856
C	-3.53209	-2.98689	0.149398
C	-2.92496	-4.19763	0.479899
H	-1.04537	-5.20477	0.824833
H	-4.62043	-2.91269	0.111577
H	-3.5317	-5.0798	0.69083
C	-0.810797	0.277904	-1.21607
C	0.152842	1.43818	-1.21108
C	-1.97781	0.493694	-2.05044
H	-2.48515	-0.42487	-2.37253
H	-1.76274	1.16111	-2.89445
O	0.933811	1.69978	-2.08092
O	-0.027973	2.16426	-0.090729
C	0.793572	3.33215	0.225167
C	-2.76157	-1.85744	-0.120463
H	-3.25252	-0.905395	-0.331575
C	2.25232	2.90803	0.343688
H	2.64766	2.55952	-0.618073
H	2.85368	3.76533	0.678974
H	2.35796	2.10413	1.08824
C	0.250661	3.77333	1.57826
H	-0.806566	4.07196	1.49609
H	0.346182	2.95908	2.31336
H	0.81552	4.63963	1.94897
C	0.581097	4.41261	-0.827961
H	-0.493549	4.60305	-0.965009
H	1.05648	5.34568	-0.492897
H	1.0165	4.12206	-1.79119
C	-4.8	1.73367	-0.607312
H	-4.89857	1.6334	-1.70995
H	-5.17184	2.74611	-0.353667
H	-5.51627	1.01205	-0.162959
O	-3.49772	1.52553	-0.189974
Na	-1.89708	1.33831	1.18131
N	0.73108	-0.68043	0.38354
C	1.90681	-1.1245	-0.232148
C	0.68327	-0.273815	1.70893
C	1.91793	-1.53398	-1.57929
C	3.10615	-1.17692	0.514677
C	1.92259	-0.358039	2.46835
O	-0.36418	0.145476	2.20593
C	3.09697	-1.97501	-2.15556
H	1.00117	-1.50003	-2.16491
C	4.29092	-1.62678	-0.100561
C	3.07089	-0.782543	1.89692
H	1.86058	-0.052465	3.51237
C	4.294	-2.02273	-1.42362
H	3.08745	-2.28703	-3.20109
H	5.20601	-1.65545	0.494662
H	3.99541	-0.833544	2.47698
H	5.21339	-2.3707	-1.8953
(P, Z)-3a·NaOMe
C	-0.859425	-0.319153	-0.281297
H	-2.0092	2.38222	-1.19559
C	-2.09624	-1.08082	-0.568093
C	-2.04931	-2.46312	-0.797406
C	-3.22048	-3.16663	-1.06695
H	-1.09323	-2.99141	-0.771451
C	-4.49901	-1.12973	-0.834672
C	-4.4461	-2.49992	-1.09181
H	-3.17703	-4.24072	-1.25452
H	-5.45883	-0.610355	-0.824862
H	-5.36369	-3.05375	-1.29855
C	-0.564829	0.903927	-0.757422
C	0.628543	1.58416	-0.146467
C	-1.34226	1.70221	-1.75878
H	-1.95528	1.05384	-2.3981
H	-0.651668	2.28503	-2.385
O	0.608609	1.98582	0.999548
O	1.63609	1.6922	-0.982859
C	2.94501	2.21417	-0.576758
C	-3.33187	-0.414764	-0.569005
H	-3.36654	0.653014	-0.307148
C	2.80974	3.65223	-0.091534
H	2.2758	3.71018	0.863516
H	3.81321	4.0824	0.037233
H	2.27283	4.25592	-0.837793
C	3.75402	2.15139	-1.86316
H	3.79836	1.11953	-2.23903
H	3.29921	2.78738	-2.63572
H	4.77847	2.50287	-1.67835
C	3.5307	1.28522	0.480163
H	3.59083	0.256659	0.090868
H	4.54793	1.61681	0.733658
H	2.92753	1.29053	1.39795
C	-4.13043	3.31084	0.061249
H	-4.29271	4.32941	0.496042
H	-5.11957	2.79611	0.176265
H	-4.04295	3.49429	-1.04448
O	-3.08159	2.63398	0.591463
Na	-1.656	1.80553	1.7852
N	0.104667	-0.970173	0.584243
C	1.22563	-1.60224	0.037263
C	-0.149716	-0.910955	1.94854
C	1.46753	-1.60794	-1.34945
C	2.13796	-2.24967	0.901218
C	0.779729	-1.62269	2.81507
O	-1.10442	-0.26704	2.37505
C	2.60244	-2.22611	-1.84943
H	0.768932	-1.1221	-2.02825
C	3.28317	-2.86714	0.363905
C	1.8666	-2.24811	2.31525
H	0.551967	-1.594	3.87998
C	3.523	-2.85557	-0.997608
H	2.77597	-2.21868	-2.92666
H	3.97863	-3.35588	1.04914
H	2.56549	-2.76229	2.97907
H	4.4129	-3.33365	-1.40763
3aTS2
C	-0.465539	-0.615201	-0.153477
H	-0.186715	-0.256591	-1.14792
C	-1.19876	-1.92663	-0.433831
C	-2.50928	-1.88116	-0.925842
C	-3.17874	-3.04842	-1.27994
H	-3.01813	-0.919141	-1.02229
C	-1.23523	-4.33762	-0.693002
C	-2.54422	-4.28581	-1.16291
H	-4.20388	-2.9907	-1.65024
H	-0.724167	-5.29766	-0.600136
H	-3.06928	-5.20209	-1.43745
C	0.839201	-0.723742	0.624276
C	2.05456	-0.217656	-0.102008
C	0.96199	-1.26727	1.84032
H	0.092502	-1.684	2.34873
H	1.93687	-1.29917	2.3288
O	2.03148	0.11402	-1.26602
O	3.1382	-0.198036	0.661427
C	4.44448	0.192879	0.145512
C	-0.565554	-3.16643	-0.332581
H	0.458648	-3.22868	0.03501
C	4.88004	-0.778558	-0.945493
H	4.24625	-0.692529	-1.83583
H	5.9189	-0.560191	-1.23168
H	4.83711	-1.81273	-0.573357
C	5.34686	0.070486	1.36517
H	5.00347	0.741211	2.16541
H	5.34052	-0.960328	1.74696
H	6.37877	0.339366	1.10027
C	4.40605	1.63527	-0.348258
H	3.99439	2.29349	0.430954
H	5.43025	1.96702	-0.571469
H	3.7987	1.73293	-1.25527
N	-1.3696	0.415916	0.399801
C	-1.43732	1.6893	-0.176039
C	-2.1283	0.051946	1.51816
C	-0.568327	2.10896	-1.20474
C	-2.41163	2.60811	0.290415
C	-3.13782	1.01333	1.96199
O	-1.96792	-1.02368	2.06636
C	-0.695318	3.37451	-1.75977
H	0.235694	1.46996	-1.56281
C	-2.51738	3.88235	-0.29349
C	-3.27435	2.2172	1.37603
H	-3.75544	0.685704	2.7977
C	-1.67491	4.27188	-1.3183
H	-0.005939	3.66853	-2.55299
H	-3.2831	4.56122	0.087818
H	-4.03076	2.92645	1.72041
H	-1.76442	5.26176	-1.76656
3a3
C	0.169177	0.117623	0.209105
H	0.036886	-0.59101	-0.614417
C	-0.507735	1.38724	-0.305398
C	-1.45546	2.09654	0.433117
C	-2.07736	3.21754	-0.114912
H	-1.69584	1.78341	1.45134
C	-0.793112	2.94967	-2.13803
C	-1.74783	3.64851	-1.40015
H	-2.81625	3.76574	0.472266
H	-0.52637	3.27833	-3.14403
H	-2.2315	4.52973	-1.82505
C	-0.489176	-0.503876	1.42214
C	-1.89182	-1.02104	1.25258
C	0.081515	-0.646752	2.61857
H	1.09596	-0.298389	2.81682
H	-0.475341	-1.1255	3.42652
O	-2.6032	-1.34778	2.16751
O	-2.22234	-1.08139	-0.036305
C	-3.5607	-1.44371	-0.482323
C	-0.182654	1.82139	-1.59288
H	0.559149	1.26785	-2.17542
C	-3.84904	-2.89463	-0.113906
H	-3.90171	-3.02472	0.97375
H	-4.80961	-3.20023	-0.553143
H	-3.06453	-3.55316	-0.515281
C	-3.47941	-1.2693	-1.99204
H	-3.22723	-0.228546	-2.24265
H	-2.7078	-1.92857	-2.41524
H	-4.44444	-1.51968	-2.45399
C	-4.58428	-0.481325	0.111104
H	-4.29441	0.557871	-0.104988
H	-5.56487	-0.666264	-0.350852
H	-4.67728	-0.609824	1.19575
N	1.62057	0.292629	0.358298
C	2.4945	-0.65784	-0.170207
C	2.06265	1.42398	1.05835
C	2.05202	-1.90847	-0.648241
C	3.88113	-0.371564	-0.215578
C	3.49482	1.71705	0.956318
O	1.28405	2.11069	1.68898
C	2.95433	-2.81083	-1.19283
H	1.00661	-2.20062	-0.56999
C	4.77053	-1.30228	-0.779137
C	4.34859	0.872053	0.347239
H	3.81489	2.64903	1.42196
C	4.31956	-2.51236	-1.27622
H	2.58468	-3.77301	-1.55138
H	5.83254	-1.04948	-0.809465
H	5.41557	1.09976	0.287677
H	5.01739	-3.22907	-1.70975
3a4
C	-1.02199	-0.468254	-0.257103
H	-0.599041	-0.273078	-1.24914
C	-2.51129	-0.203671	-0.336493
C	-3.30114	-0.026251	0.804799
C	-4.67119	0.197733	0.677579
H	-2.83731	-0.08888	1.78961
C	-4.48843	0.054028	-1.72201
C	-5.26836	0.239175	-0.582329
H	-5.27847	0.335808	1.57357
H	-4.94557	0.084872	-2.7122
H	-6.34111	0.415116	-0.675265
C	-0.646733	-1.91985	-0.010387
C	0.818196	-2.2531	-0.078419
C	-1.50761	-2.92238	0.154909
H	-2.58373	-2.74887	0.2004
H	-1.12412	-3.93857	0.260149
O	1.29894	-3.28125	0.316714
O	1.50063	-1.26031	-0.663208
C	2.94884	-1.27398	-0.77262
C	-3.11756	-0.164657	-1.59583
H	-2.50728	-0.310355	-2.49184
C	3.55459	-1.28873	0.626982
H	3.34489	-2.23546	1.13921
H	4.64353	-1.15478	0.557664
H	3.1368	-0.459558	1.21829
C	3.26133	0.038398	-1.48137
H	2.75929	0.071976	-2.45882
H	2.91576	0.89531	-0.884208
H	4.34517	0.130439	-1.63779
C	3.4063	-2.46041	-1.61654
H	2.89439	-2.44807	-2.58979
H	4.48794	-2.37995	-1.79581
H	3.19638	-3.41043	-1.11283
N	-0.2932	0.456142	0.637856
C	0.311958	1.58337	0.087597
C	-0.145497	0.102741	1.98433
C	0.013307	2.03323	-1.2144
C	1.25333	2.3173	0.849535
C	0.844519	0.869814	2.74839
O	-0.791622	-0.802029	2.47544
C	0.673619	3.12805	-1.75078
H	-0.763183	1.55094	-1.8037
C	1.90901	3.42226	0.280521
C	1.5109	1.90688	2.20775
H	0.988816	0.536135	3.7753
C	1.64001	3.82521	-1.0154
H	0.419651	3.45232	-2.76107
H	2.63796	3.96081	0.88964
H	2.24676	2.46661	2.79005
H	2.15454	4.68196	-1.45029
3a3-1
C	1.04503	0.123724	-1.07576
H	1.75309	0.087057	-1.90747
C	0.631088	1.5806	-0.924448
C	0.025738	2.21826	-2.01333
C	-0.376079	3.5463	-1.92251
H	-0.161297	1.65578	-2.93175
C	0.450415	3.64379	0.339215
C	-0.174809	4.26218	-0.740286
H	-0.861073	4.02485	-2.77464
H	0.625234	4.19607	1.26395
H	-0.502004	5.29998	-0.663956
C	-0.041732	-0.870524	-1.50035
C	-1.47899	-0.709589	-1.08159
C	0.306253	-1.91019	-2.26406
H	1.33499	-2.03247	-2.6151
H	-0.424592	-2.66605	-2.5537
O	-1.99183	0.361894	-0.847933
O	-2.11198	-1.86296	-1.05093
C	-3.51848	-1.97586	-0.642586
C	0.860067	2.30962	0.244644
H	1.36034	1.84599	1.09742
C	-3.66962	-1.55325	0.814533
H	-3.60408	-0.465315	0.978926
H	-4.65587	-1.88448	1.17192
H	-2.90552	-2.05305	1.42853
C	-3.78406	-3.46633	-0.803773
H	-3.6116	-3.77947	-1.84387
H	-3.12203	-4.04953	-0.148019
H	-4.82597	-3.69238	-0.53923
C	-4.40871	-1.17021	-1.58087
H	-4.19986	-1.43155	-2.62938
H	-5.45927	-1.41636	-1.36955
H	-4.272	-0.092214	-1.44114
C	-4.56088	1.46077	2.83317
H	-5.18832	0.558553	2.58368
H	-5.23362	2.32716	2.58819
H	-4.527	1.45707	3.95664
O	-3.35879	1.4872	2.22836
Na	-1.65976	1.24833	1.18776
N	1.78979	-0.384926	0.094001
C	3.18425	-0.485419	0.065055
C	1.03743	-0.732798	1.20356
C	3.96556	0.044436	-0.981792
C	3.84555	-1.12022	1.14509
C	1.73	-1.39277	2.29846
O	-0.167853	-0.485349	1.23069
C	5.34448	-0.09988	-0.967857
H	3.51558	0.601201	-1.80039
C	5.24573	-1.25788	1.12813
C	3.06425	-1.58837	2.25903
H	1.10593	-1.70373	3.13532
C	5.99731	-0.762914	0.079763
H	5.925	0.325324	-1.78807
H	5.7254	-1.75945	1.97091
H	3.58034	-2.08626	3.08311
H	7.082	-0.870892	0.074212
3a3TS-NaOMe
C	0.087747	-0.399954	-0.194807
H	0.425978	0.009894	-1.14945
C	-0.735494	-1.61742	-0.613735
C	-1.82597	-1.37779	-1.45871
C	-2.63508	-2.42523	-1.89748
H	-2.07399	-0.352473	-1.74265
C	-1.26596	-3.98459	-0.666881
C	-2.36344	-3.7341	-1.49578
H	-3.49412	-2.20782	-2.53404
H	-1.03568	-5.00561	-0.357446
H	-2.99872	-4.55608	-1.8299
C	1.35664	-0.649077	0.604759
C	2.63043	-0.270436	-0.104674
C	1.41478	-1.25923	1.79443
H	0.502597	-1.5728	2.30187
H	2.37859	-1.41883	2.27976
O	2.64781	0.173534	-1.22993
O	3.70992	-0.493222	0.630696
C	5.0568	-0.229792	0.137962
C	-0.452172	-2.93392	-0.234984
H	0.398701	-3.14781	0.411129
C	5.34274	-1.09546	-1.0843
H	4.73033	-0.795747	-1.94293
H	6.40353	-0.997604	-1.35634
H	5.1444	-2.15302	-0.855323
C	5.93786	-0.646878	1.30753
H	5.69798	-0.052501	2.20071
H	5.78569	-1.70957	1.54396
H	6.9962	-0.491475	1.05716
C	5.22249	1.25725	-0.154068
H	4.93687	1.85204	0.726001
H	6.27825	1.46516	-0.380033
H	4.61383	1.57049	-1.01016
N	-0.772798	0.654454	0.391944
C	-0.738676	1.96388	-0.112858
C	-1.61776	0.276746	1.42137
C	0.207239	2.38593	-1.06799
C	-1.67925	2.90685	0.368962
C	-2.5767	1.25857	1.89983
O	-1.53265	-0.857448	1.90872
C	0.182306	3.68658	-1.55251
H	0.99129	1.72095	-1.42354
C	-1.68137	4.21549	-0.143458
C	-2.61301	2.50461	1.39056
H	-3.2558	0.911757	2.67507
C	-0.767732	4.61079	-1.10365
H	0.927524	3.98491	-2.29168
H	-2.42619	4.91628	0.239324
H	-3.34058	3.23619	1.74811
H	-0.779471	5.62834	-1.49541
C	-4.64287	0.402324	-0.516353
H	-4.38163	1.4805	-0.318492
H	-5.76427	0.391177	-0.510809
H	-4.37524	0.255956	-1.60144
O	-4.06426	-0.466736	0.331856
Na	-3.09313	-2.13304	0.963926
3a4-1
C	0.903205	0.635948	-0.639443
H	1.23916	0.279673	-1.623
C	1.55496	1.97132	-0.351756
C	1.9717	2.77239	-1.41907
C	2.53201	4.02699	-1.18435
H	1.85313	2.40907	-2.4437
C	2.26753	3.69402	1.1909
C	2.68248	4.48916	0.122691
H	2.85429	4.64344	-2.0251
H	2.3803	4.05224	2.21538
H	3.12475	5.46936	0.308171
C	-0.603906	0.711649	-0.787407
C	-1.24903	-0.617829	-1.06246
C	-1.3258	1.83422	-0.833883
H	-0.855327	2.81119	-0.699316
H	-2.41533	1.80152	-0.949858
O	-0.754686	-1.44884	-1.77984
O	-2.3998	-0.737551	-0.407133
C	-3.36801	-1.80859	-0.66089
C	1.70274	2.44114	0.956195
H	1.36752	1.82808	1.79469
C	-3.85501	-1.68181	-2.09752
H	-3.03312	-1.83193	-2.80991
H	-4.62296	-2.44423	-2.29089
H	-4.30239	-0.690148	-2.25885
C	-4.48256	-1.4927	0.327734
H	-4.16233	-1.72594	1.35672
H	-4.73104	-0.419178	0.279262
H	-5.36892	-2.10364	0.106605
C	-2.7372	-3.16566	-0.374145
H	-2.25228	-3.15682	0.613937
H	-3.52861	-3.92914	-0.357766
H	-1.99284	-3.43835	-1.13102
C	-5.25593	2.41271	0.525429
H	-6.11856	1.75683	0.225072
H	-5.19953	3.17515	-0.29631
H	-5.64792	2.98849	1.40468
O	-4.10262	1.74551	0.753048
Na	-2.46632	0.755514	1.42081
N	1.3305	-0.426089	0.30396
C	2.51923	-1.11013	0.016957
C	0.569702	-0.7129	1.4253
C	3.38557	-0.7001	-1.01603
C	2.88065	-2.23762	0.791715
C	0.941819	-1.89072	2.19522
O	-0.39148	-0.010611	1.75018
C	4.54373	-1.41396	-1.28204
H	3.18244	0.193785	-1.60039
C	4.05876	-2.94762	0.49499
C	2.03317	-2.62035	1.88696
H	0.28952	-2.12778	3.03471
C	4.88671	-2.55004	-0.537151
H	5.1988	-1.0717	-2.08457
H	4.30637	-3.8188	1.10484
H	2.30165	-3.50131	2.47409
H	5.79887	-3.10318	-0.761792
3a3-TS1
C	-0.262245	0.14507	0.443765
H	-0.820411	1.22978	1.1668
C	0.344278	1.04952	-0.549318
C	1.37428	1.94604	-0.167412
C	1.78527	2.98367	-0.998065
H	1.83927	1.82675	0.810979
C	0.173723	2.30546	-2.6505
C	1.17845	3.1882	-2.24766
H	2.58435	3.64993	-0.665259
H	-0.3029	2.43037	-3.62512
H	1.49978	4.0033	-2.89707
C	0.583416	-0.513125	1.51214
C	1.97718	-1.07436	1.31185
C	0.039241	-0.768567	2.71022
H	-0.973382	-0.433368	2.94772
H	0.585186	-1.34835	3.45722
O	2.41693	-1.97223	1.98804
O	2.67096	-0.43798	0.376099
C	3.95954	-0.915087	-0.086607
C	-0.234815	1.25575	-1.82077
H	-1.02988	0.589364	-2.16078
C	4.99915	-0.762385	1.01996
H	4.76952	-1.42079	1.86626
H	5.99419	-1.02077	0.628355
H	5.0292	0.278915	1.37481
C	4.27369	0.0163	-1.2505
H	3.48518	-0.054041	-2.01383
H	4.33109	1.05929	-0.906241
H	5.23681	-0.25551	-1.70568
C	3.8508	-2.35602	-0.576077
H	3.00438	-2.44845	-1.26928
H	4.78103	-2.63261	-1.09411
H	3.69078	-3.04811	0.258999
C	-1.48023	2.33037	2.95497
H	-0.643567	2.06754	3.63041
H	-2.30085	1.61034	3.15823
H	-1.85039	3.32294	3.27198
O	-1.10209	2.33951	1.61752
Na	-0.757444	3.48163	-0.149322
N	-1.16813	-0.84642	-0.166896
C	-2.55718	-0.746189	-0.101478
C	-0.535802	-1.91395	-0.816934
C	-3.20708	0.348359	0.507273
C	-3.37057	-1.75902	-0.675252
C	-1.39373	-2.94335	-1.40487
O	0.680745	-1.97516	-0.880439
C	-4.59162	0.413402	0.55754
H	-2.62394	1.1572	0.938355
C	-4.77276	-1.66744	-0.606789
C	-2.73564	-2.87241	-1.33028
H	-0.868978	-3.76385	-1.89386
C	-5.39278	-0.594599	0.005787
H	-5.05782	1.27389	1.04178
H	-5.36233	-2.47035	-1.05512
H	-3.367	-3.65037	-1.76638
H	-6.48026	-0.533025	0.055811
3a3-2
C	-0.356077	-0.059328	-0.781822
H	1.14742	0.670858	1.9607
C	-0.143297	1.32948	-0.873829
C	1.14871	1.96386	-0.928627
C	1.29435	3.34427	-0.947988
H	2.04928	1.35676	-1.00925
C	-1.08953	3.62406	-0.949242
C	0.186741	4.21253	-0.929037
H	2.30377	3.76007	-0.995052
H	-1.9785	4.25867	-0.986073
H	0.314707	5.29372	-0.968275
C	0.619426	-1.11559	-0.686384
C	1.95285	-0.846722	-0.056688
C	0.383033	-2.42957	-0.932508
H	-0.59551	-2.77351	-1.27226
H	1.16318	-3.17448	-0.776991
O	2.09739	-0.255492	1.00123
O	2.95865	-1.36644	-0.730258
C	4.33601	-1.33256	-0.245716
C	-1.25818	2.24497	-0.911918
H	-2.2711	1.84185	-0.92802
C	4.82247	0.110703	-0.170246
H	4.28346	0.678708	0.597454
H	5.89395	0.118225	0.077049
H	4.69606	0.605776	-1.14472
C	5.09384	-2.09609	-1.32273
H	4.72397	-3.12861	-1.3936
H	4.96056	-1.61254	-2.30045
H	6.16603	-2.12066	-1.08394
C	4.44159	-2.0544	1.09305
H	3.98176	-3.05139	1.02238
H	5.50313	-2.18742	1.34628
H	3.95467	-1.49346	1.89863
C	0.56161	0.583723	3.83001
H	1.54874	0.501533	4.31414
H	0.147638	-0.432096	3.71745
H	-0.099908	1.15656	4.49439
O	0.64609	1.2477	2.58989
Na	-0.070143	2.87038	1.35539
N	-1.71219	-0.511811	-0.943836
C	-2.46449	-0.835918	0.179195
C	-2.21614	-0.603406	-2.25206
C	-1.91914	-0.719091	1.47461
C	-3.80219	-1.2783	0.041357
C	-3.60505	-1.07162	-2.36726
O	-1.54232	-0.303345	-3.21559
C	-2.68766	-1.02879	2.58621
H	-0.891937	-0.372954	1.57954
C	-4.5564	-1.58888	1.18702
C	-4.34855	-1.38854	-1.28919
H	-3.98773	-1.14336	-3.38552
C	-4.01339	-1.46818	2.45421
H	-2.24727	-0.928618	3.58065
H	-5.58619	-1.92812	1.05385
H	-5.37935	-1.73388	-1.40227
H	-4.60569	-1.71211	3.33675
3a3-TS2
C	-0.076486	0.960878	-0.634143
H	-0.65871	-2.18332	-1.08082
C	0.646434	2.0705	0.01351
C	-0.028274	2.90461	0.9253
C	0.633617	3.93495	1.5884
H	-1.09115	2.74721	1.11503
C	2.66278	3.37548	0.428829
C	1.98817	4.16861	1.35697
H	0.080324	4.56224	2.28962
H	3.71307	3.57042	0.203088
H	2.50721	4.97606	1.87573
C	0.430019	-0.126319	-1.28859
C	1.89778	-0.461019	-1.23337
C	-0.341023	-1.18261	-1.94135
H	-1.30418	-0.834634	-2.33831
H	0.24282	-1.6729	-2.73251
O	2.69675	-0.32343	-2.11291
O	2.16891	-1.05922	-0.046887
C	3.49656	-1.59653	0.27022
C	2.00214	2.35077	-0.243755
H	2.54158	1.80258	-1.01452
C	3.88278	-2.6665	-0.743293
H	4.09643	-2.2326	-1.72633
H	4.78058	-3.19095	-0.386132
H	3.0729	-3.40436	-0.848562
C	3.2922	-2.21701	1.64732
H	2.91183	-1.46884	2.36014
H	2.60023	-3.07417	1.59699
H	4.24634	-2.59714	2.03674
C	4.49977	-0.453466	0.333085
H	4.1665	0.312488	1.04856
H	5.47173	-0.842261	0.668967
H	4.63436	0.009098	-0.65247
C	-2.16179	-3.63749	-0.508814
H	-2.7008	-3.07108	-1.30015
H	-2.84557	-3.68227	0.362417
H	-2.0617	-4.67578	-0.887581
O	-0.945821	-3.05979	-0.198506
Na	0.26482	-1.84372	0.970736
N	-1.51911	1.0018	-0.583014
C	-2.16314	0.312389	0.435883
C	-2.18784	1.52503	-1.70309
C	-1.49449	-0.007002	1.63691
C	-3.5208	-0.051326	0.29578
C	-3.61328	1.17695	-1.79901
O	-1.59607	2.17062	-2.53913
C	-2.13335	-0.752785	2.62016
H	-0.490719	0.38925	1.81142
C	-4.1392	-0.814632	1.30019
C	-4.22639	0.4045	-0.880482
H	-4.12412	1.55129	-2.68631
C	-3.45431	-1.18606	2.44608
H	-1.6047	-0.978577	3.54916
H	-5.18228	-1.1068	1.16129
H	-5.27628	0.125357	-0.996671
H	-3.94632	-1.7788	3.21728
(M, E)-3a·NaOMe
C	-0.5478	0.19991	-0.134226
H	0.882754	-1.65444	2.11778
C	-0.561451	1.57889	-0.68516
C	-1.2875	1.87678	-1.84614
C	-1.29701	3.17329	-2.35745
H	-1.83593	1.08598	-2.36178
C	0.11318	3.90445	-0.540152
C	-0.594824	4.18827	-1.709
H	-1.85772	3.39128	-3.26774
H	0.650129	4.69827	-0.01837
H	-0.606955	5.2038	-2.10793
C	0.504535	-0.430747	0.421962
C	1.88906	0.133314	0.209098
C	0.452874	-1.75913	1.11034
H	-0.569803	-2.14707	1.19208
H	1.09323	-2.44903	0.535559
O	2.25759	0.541246	-0.869132
O	2.60573	0.098092	1.31313
C	4.05436	0.319036	1.30734
C	0.124787	2.61097	-0.028936
H	0.660694	2.39548	0.898941
C	4.70152	-0.834776	0.552351
H	4.25346	-0.96387	-0.443759
H	5.78264	-0.653255	0.461912
H	4.54854	-1.77576	1.10066
C	4.41154	0.281603	2.78605
H	3.93559	1.11458	3.32411
H	4.07516	-0.663297	3.23507
H	5.50059	0.359224	2.91002
C	4.3978	1.68164	0.713514
H	3.77374	2.46689	1.16688
H	5.44875	1.91126	0.942401
H	4.2571	1.69987	-0.372167
C	3.09838	-3.50968	-0.831389
H	4.2124	-3.40504	-0.743076
H	2.95876	-4.35095	-1.55834
H	2.78728	-3.9504	0.156662
O	2.45186	-2.36543	-1.15284
Na	1.20819	-1.14079	-2.23043
N	-1.7958	-0.514248	-0.234571
C	-2.79563	-0.308144	0.713127
C	-1.91968	-1.37542	-1.31631
C	-2.61142	0.58964	1.77946
C	-4.00625	-1.02627	0.603774
C	-3.1664	-2.12474	-1.3968
O	-1.01979	-1.47105	-2.15051
C	-3.62442	0.768403	2.70768
H	-1.67586	1.13974	1.87365
C	-5.0152	-0.827518	1.5653
C	-4.15191	-1.95296	-0.488263
H	-3.25019	-2.81786	-2.23302
C	-4.83329	0.062815	2.60747
H	-3.47209	1.4711	3.52822
H	-5.94495	-1.39206	1.47023
H	-5.08291	-2.51927	-0.567003
H	-5.61857	0.212718	3.34877
3a4-TS1
C	-0.854787	-0.329999	0.456999
H	-0.800863	-0.84209	-0.840661
C	-2.31625	-0.112862	0.397721
C	-3.23373	-1.19236	0.358368
C	-4.57751	-1.00089	0.036182
H	-2.87801	-2.20396	0.550166
C	-4.18372	1.35525	-0.22448
C	-5.06815	0.272824	-0.27552
H	-5.24815	-1.86265	0.020076
H	-4.54174	2.36303	-0.444685
H	-6.11905	0.420914	-0.526473
C	-0.319245	-1.47893	1.26328
C	1.08034	-1.96849	0.982561
C	-0.954015	-2.10717	2.26078
H	-1.93385	-1.77307	2.60303
H	-0.482419	-2.95675	2.75828
O	1.57448	-2.91835	1.54014
O	1.72252	-1.22091	0.080217
C	3.13825	-1.43027	-0.189695
C	-2.84118	1.1683	0.108198
H	-2.17536	2.03265	0.128352
C	3.94147	-1.22104	1.09136
H	3.75028	-2.01412	1.8232
H	5.01449	-1.21295	0.850943
H	3.68229	-0.24978	1.53978
C	3.48643	-0.347943	-1.20111
H	2.89244	-0.466312	-2.11808
H	3.28865	0.652196	-0.788119
H	4.55207	-0.415979	-1.463
C	3.36981	-2.81025	-0.799075
H	2.73163	-2.94276	-1.68493
H	4.41895	-2.89192	-1.11904
H	3.15527	-3.60945	-0.081195
C	-0.071431	-2.17537	-2.41155
H	0.158698	-2.99789	-1.70497
H	0.876519	-1.62767	-2.58987
H	-0.355186	-2.65081	-3.36911
O	-1.08071	-1.34343	-1.9449
Na	-3.01028	-0.503014	-2.18767
N	-0.11118	0.897508	0.770614
C	0.624244	1.60176	-0.17787
C	-0.216755	1.33574	2.10192
C	0.560077	1.2977	-1.55354
C	1.44808	2.68327	0.22736
C	0.697991	2.40629	2.5113
O	-1.01756	0.83624	2.86963
C	1.28763	2.03539	-2.47431
H	-0.050515	0.465541	-1.89663
C	2.19409	3.39916	-0.72736
C	1.48725	3.03993	1.62341
H	0.672658	2.66161	3.57065
C	2.12114	3.08852	-2.073
H	1.21544	1.77384	-3.53218
H	2.82689	4.21841	-0.378575
H	2.15299	3.84753	1.93772
H	2.69717	3.65334	-2.80667
3a4-2
C	-0.704369	-0.624556	0.604824
H	-2.71905	-1.48265	-1.37641
C	-2.08075	-0.542165	1.0306
C	-2.6234	0.690758	1.48635
C	-3.96851	0.827985	1.7979
H	-1.96757	1.55558	1.59423
C	-4.33621	-1.48296	1.2828
C	-4.85141	-0.251466	1.67892
H	-4.33689	1.79766	2.14032
H	-4.99065	-2.35638	1.23291
H	-5.90913	-0.138084	1.91947
C	-0.103111	-1.64649	-0.154658
C	1.30624	-1.34729	-0.617407
C	-0.561805	-2.82519	-0.737379
H	0.158978	-3.44201	-1.2805
H	-1.49877	-3.31385	-0.492524
O	1.54576	-1.0895	-1.78873
O	2.20958	-1.43857	0.324893
C	3.6425	-1.2693	0.081595
C	-2.98325	-1.63595	0.974676
H	-2.61296	-2.63619	0.768363
C	4.12534	-2.38203	-0.84013
H	3.70919	-2.27189	-1.84924
H	5.22222	-2.34825	-0.907158
H	3.83481	-3.36301	-0.436739
C	4.23287	-1.41276	1.47619
H	3.79801	-0.659247	2.14859
H	4.01087	-2.4065	1.8891
H	5.32259	-1.27656	1.442
C	3.93125	0.116363	-0.48286
H	3.52433	0.888771	0.18475
H	5.02049	0.256049	-0.540982
H	3.50626	0.246638	-1.48475
C	-3.84497	-0.031434	-2.03068
H	-3.83455	0.504072	-1.06731
H	-4.7915	-0.587732	-2.11871
H	-3.79671	0.701722	-2.84706
O	-2.72898	-0.897638	-2.15396
Na	-0.556932	-1.01329	-2.66306
N	0.127257	0.526256	0.88285
C	0.202414	1.57038	-0.032976
C	0.832984	0.537565	2.1023
C	-0.643058	1.6082	-1.16274
C	1.12017	2.62983	0.15907
C	1.74979	1.67183	2.29577
O	0.702255	-0.343704	2.92181
C	-0.518836	2.62342	-2.10097
H	-1.42585	0.855052	-1.25426
C	1.23565	3.63766	-0.814686
C	1.89598	2.64566	1.37631
H	2.30751	1.6622	3.23251
C	0.439138	3.63625	-1.9471
H	-1.19371	2.64135	-2.95974
H	1.96644	4.43313	-0.652413
H	2.59777	3.46796	1.53722
H	0.53661	4.42414	-2.69433
3a4-TS2
C	-0.899133	-0.632541	-0.352647
H	-1.24734	1.80141	-2.19395
C	-2.30791	-1.0229	-0.159439
C	-2.9449	-0.825517	1.07737
C	-4.27419	-1.1987	1.26563
H	-2.39237	-0.372615	1.90376
C	-4.36704	-2.00789	-1.00056
C	-4.99502	-1.78495	0.226455
H	-4.74949	-1.03117	2.23401
H	-4.9117	-2.49198	-1.8135
H	-6.03556	-2.07855	0.37431
C	-0.36042	-0.098841	-1.48698
C	1.12648	0.135353	-1.46443
C	-1.01769	0.484304	-2.64317
H	-0.390962	0.51326	-3.54467
H	-2.01476	0.094502	-2.86502
O	1.6343	1.24519	-1.53927
O	1.80947	-0.981001	-1.39711
C	3.2688	-1.03142	-1.32907
C	-3.04043	-1.63557	-1.19019
H	-2.54335	-1.84898	-2.13706
C	3.86262	-0.480407	-2.61911
H	3.69186	0.598581	-2.71264
H	4.94611	-0.666794	-2.62626
H	3.42142	-0.989472	-3.48831
C	3.54191	-2.52216	-1.19369
H	3.03507	-2.92107	-0.303431
H	3.16173	-3.06193	-2.07205
H	4.62195	-2.70358	-1.10535
C	3.75238	-0.282964	-0.093405
H	3.23199	-0.661948	0.798228
H	4.82946	-0.460671	0.037726
H	3.58252	0.797123	-0.176929
C	-2.81574	3.0319	-1.47976
H	-3.37251	2.14327	-1.8421
H	-3.22253	3.90799	-2.02071
H	-3.08726	3.15633	-0.411958
O	-1.44841	2.88114	-1.66634
Na	0.558141	3.11473	-1.10113
N	-0.05612	-0.71748	0.818227
C	0.235749	0.435918	1.5395
C	0.412861	-1.99194	1.1822
C	-0.360024	1.67343	1.2104
C	1.12521	0.3786	2.63809
C	1.30397	-2.02545	2.35076
O	0.106315	-2.97928	0.550674
C	-0.031432	2.81764	1.92533
H	-1.08917	1.72532	0.39927
C	1.44881	1.55782	3.33422
C	1.64628	-0.910421	3.02655
H	1.67193	-3.01415	2.62599
C	0.892392	2.77492	2.98187
H	-0.528593	3.75922	1.67403
H	2.1466	1.48962	4.17168
H	2.31985	-0.961489	3.88558
H	1.14373	3.68028	3.53496
(M, Z)-3a·NaOMe
C	0.852976	-0.310452	-0.286455
H	2.00969	2.36793	-1.24609
C	2.08828	-1.07552	-0.570572
C	2.03756	-2.46048	-0.783267
C	3.20508	-3.16964	-1.05307
H	1.08077	-2.98661	-0.744277
C	4.48858	-1.13234	-0.85395
C	4.43144	-2.50531	-1.09454
H	3.15817	-4.24575	-1.22776
H	5.45017	-0.616434	-0.857961
H	5.34674	-3.06282	-1.3016
C	0.55453	0.905879	-0.777613
C	-0.636756	1.59212	-0.16946
C	1.32619	1.69052	-1.79386
H	1.92578	1.03109	-2.43488
H	0.633327	2.27412	-2.41686
O	-0.608277	2.01479	0.968992
O	-1.65242	1.68	-0.998053
C	-2.95995	2.20361	-0.589267
C	3.32503	-0.410912	-0.588071
H	3.36218	0.659848	-0.337573
C	-3.5331	1.28705	0.485105
H	-2.9194	1.30357	1.39583
H	-4.54753	1.62101	0.746532
H	-3.59685	0.254048	0.108482
C	-3.77907	2.11976	-1.86803
H	-3.33434	2.74813	-2.65261
H	-3.82034	1.08284	-2.23007
H	-4.80398	2.46777	-1.6793
C	-2.82629	3.64866	-0.124894
H	-2.29445	4.24325	-0.88208
H	-3.83045	4.07774	0.002125
H	-2.28824	3.72124	0.826824
C	4.26815	3.18349	0.141752
H	4.15633	3.96678	-0.652609
H	5.00199	2.45415	-0.296032
H	4.84026	3.69393	0.956786
O	3.10103	2.61858	0.541259
Na	1.65277	1.84134	1.74921
N	-0.108192	-0.9514	0.590282
C	-1.22812	-1.59421	0.053534
C	0.147231	-0.872467	1.95344
C	-1.47119	-1.62004	-1.33272
C	-2.13812	-2.23174	0.927289
C	-0.780678	-1.57297	2.83087
O	1.10146	-0.221635	2.37009
C	-2.605	-2.24784	-1.82299
H	-0.773926	-1.14267	-2.0189
C	-3.28224	-2.85944	0.399707
C	-1.86618	-2.20857	2.34106
H	-0.552321	-1.52793	3.8951
C	-3.52328	-2.86759	-0.961633
H	-2.77949	-2.25581	-2.90006
H	-3.97615	-3.33982	1.09238
H	-2.56346	-2.71431	3.01299
H	-4.41246	-3.3534	-1.36408
Z-MeOH
C	1.91374	-2.64547	-2.08224
C	0.898357	-1.85702	-1.51487
C	0.823935	-1.66021	-0.143224
C	1.80362	-2.30953	0.731784
C	2.83314	-3.10317	0.099737
C	2.88567	-3.2616	-1.26101
C	1.74055	-2.16167	2.10438
C	0.730369	-1.28306	2.66409
C	-0.219063	-0.612825	1.82685
O	-1.03886	0.195067	2.2648
N	-0.185458	-0.87802	0.442532
C	-1.10651	-0.117374	-0.346682
C	-0.689837	0.893241	-1.14017
C	-1.54225	1.57907	-2.16945
C	-2.51832	-0.563209	-0.234302
C	-3.55324	0.368832	-0.077371
C	-2.82046	-1.93204	-0.240641
C	-4.8731	-0.061616	0.038775
C	-4.14307	-2.35876	-0.134595
C	-5.1719	-1.42503	0.001379
C	0.74622	1.34547	-1.1554
O	1.26003	1.7819	-2.16241
O	1.34846	1.27177	0.020226
C	2.74696	1.66248	0.21123
C	3.65282	0.819715	-0.678909
C	2.89662	3.15789	-0.037359
C	2.99658	1.33859	1.67708
H	1.9426	-2.78025	-3.16352
H	0.159065	-1.39852	-2.1709
H	3.57201	-3.5727	0.751737
H	3.67407	-3.86585	-1.7129
H	2.46308	-2.65077	2.75537
H	0.673613	-1.06619	3.73073
H	-0.982652	1.63176	-3.11405
H	-1.78078	2.61112	-1.86841
H	-2.48276	1.04518	-2.345
H	-2.01407	-2.66308	-0.339374
H	-4.3711	-3.42607	-0.155201
H	-6.20674	-1.76125	0.089777
H	-3.30777	1.4316	-0.014255
H	-5.67155	0.671328	0.168511
H	4.69648	0.973072	-0.368355
H	3.41347	-0.249056	-0.558452
H	3.56147	1.08817	-1.738
H	2.22785	3.725	0.62755
H	3.93172	3.45367	0.186412
H	2.67801	3.42248	-1.0793
H	2.25004	1.83705	2.31327
H	2.94417	0.253261	1.8485
H	3.99659	1.68763	1.97007
C	-0.834573	3.6338	0.703511
H	-0.314489	3.73634	-0.260991
H	-0.563071	4.50393	1.3261
H	-0.476965	2.718	1.20129
O	-2.22075	3.58794	0.439292
H	-2.68269	3.41796	1.27082
E-MeOH
C	-2.74261	3.12422	0.392553
C	-1.93813	1.97564	0.297159
C	-2.50346	0.726306	0.091898
C	-3.96085	0.587588	0.020771
C	-4.74254	1.80189	0.098126
C	-4.15012	3.0242	0.278274
C	-4.54681	-0.658318	-0.091708
C	-3.69845	-1.83255	-0.122231
C	-2.27184	-1.72033	-0.109121
O	-1.51914	-2.69244	-0.183958
N	-1.7137	-0.425782	-0.043872
C	-0.287413	-0.334789	-0.083311
C	0.287394	0.193101	-1.18225
C	-0.477388	0.611355	-2.40332
C	0.407834	-0.813488	1.13774
C	-0.192136	-0.61002	2.38937
C	1.6408	-1.47669	1.07501
[truncated: 299 more rows]
